# Supplementary material for: Diversity and Activity of Bacteria Cultured from a Cup—The Sponge Calyx nicaeensis
Source: Mar Drugs. 2024 Sep 26;22(10):440. doi: 10.3390/md22100440 (PMC11509412; doi:10.3390/md22100440)
Supplement: Supplementary file 1 [file marinedrugs-22-00440-s001.zip]

Archive with 1 entries (1 files):
- marinedrugs-3108231-supplementary.pdf
